# Supplementary material for: Magnetic Iron Oxide Nanoparticles Coated by Coumarin-Bound Copolymer for Enhanced Magneto- and Photothermal Heating and Luminescent Thermometry
Source: Nanomaterials (Basel). 2024 May 22;14(11):906. doi: 10.3390/nano14110906 (PMC11173931; doi:10.3390/nano14110906)
Supplement: Supplementary file 1 [file nanomaterials-14-00906-s001.zip]

Archive with 1 entries (1 files):
- nanomaterials-3011778-supplementary.pdf
